# Supplementary material for: Neuroprotective Activity of Oligomeric Stilbenes from Alpha Grape Stems in In Vitro Models of Parkinson’s Disease
Source: Int J Mol Sci. 2025 Mar 7;26(6):2411. doi: 10.3390/ijms26062411 (PMC11942555; doi:10.3390/ijms26062411)
Supplement: Supplementary file 1 [file ijms-26-02411-s001.zip]

Archive with 1 entries (1 files):
- ijms-3474492-supplementary.pdf
